# Supplementary material for: Water-resistant perovskite nanodots enable robust two-photon lasing in aqueous environment
Source: Nat Commun. 2020 Mar 4;11:1192. doi: 10.1038/s41467-020-15016-2 (PMC7055291; doi:10.1038/s41467-020-15016-2)
Supplement: Supplementary file 2 — Source Data [file 41467_2020_15016_MOESM2_ESM.zip]

Archive with 45 entries (45 files):
- Source Data/Figure 1a.jpg
- Source Data/Figure 1b.jpg
- Source Data/Figure 1c.jpg
- Source Data/Figure 1d.jpg
- Source Data/Figure 1e.jpg
- Source Data/Figure 1f.jpg
- Source Data/Figure 1g-1.jpg
- Source Data/Figure 1g-2.jpg
- Source Data/Figure 1g-3.jpg
- Source Data/Figure 1g-4.jpg
- Source Data/Figure 1g-5.jpg
- Source Data/Figure 1g-6.jpg
- Source Data/Figure 1h.jpg
- Source Data/Figure 2a.opj
- Source Data/Figure 2b.opj
- Source Data/Figure 2c-d.opj
- Source Data/Figure 3a.opj
- Source Data/Figure 3b.opj
- Source Data/Figure 3c.opj
- Source Data/Figure 3d.opj
- Source Data/Figure 4a.jpg
- Source Data/Figure 4b.jpg
- Source Data/Figure 4c.opj
- Source Data/Figure 4e.opj
- Source Data/Figure 4f.opj
- Source Data/Figure 4g.opj
- Source Data/Figure4d.opj
- Source Data/Supplementary Figure 1.opj
- Source Data/Supplementary Figure 10a.opj
- Source Data/Supplementary Figure 10b.opj
- Source Data/Supplementary Figure 10c.opj
- Source Data/Supplementary Figure 10d.opj
- Source Data/Supplementary Figure 11.opj
- Source Data/Supplementary Figure 12.opj
- Source Data/Supplementary Figure 13.opj
- Source Data/Supplementary Figure 2a.jpg
- Source Data/Supplementary Figure 2b.jpg
- Source Data/Supplementary Figure 3.jpg
- Source Data/Supplementary Figure 4.jpg
- Source Data/Supplementary Figure 5.opj
- Source Data/Supplementary Figure 6.opj
- Source Data/Supplementary Figure 7.opj
- Source Data/Supplementary Figure 8.jpg
- Source Data/Supplementary Figure 9a.jpg
- Source Data/Supplementary Figure 9b.jpg
